# Supplementary material for: Immune Synapse Residency of Orai1 Alters Ca2+ Response of T Cells
Source: Int J Mol Sci. 2021 Oct 26;22(21):11514. doi: 10.3390/ijms222111514 (PMC8583858; doi:10.3390/ijms222111514)
Supplement: Supplementary file 1 [file ijms-22-11514-s001.zip]

Archive with 1 entries (1 files):
- ijms-1377540-supplementary.pdf
